# Supplementary material for: The Impact of COVID-19 Pandemic First Wave on Healthcare Workers: A New Perspective from Qualifying PTSD Criterion A to Assessing Post-Traumatic Growth
Source: J Clin Med. 2023 Feb 27;12(5):1862. doi: 10.3390/jcm12051862 (PMC10003652; doi:10.3390/jcm12051862)
Supplement: Supplementary file 1 [file jcm-12-01862-s001.zip]

Archive with 1 entries (1 files):
- jcm-2150057-supplementary.pdf
